# Supplementary material for: Complete chloroplast genome of Ilex dabieshanensis: Genome structure, comparative analyses with three traditional Ilex tea species, and its phylogenetic relationships within the family Aquifoliaceae
Source: PLoS One. 2022 May 19;17(5):e0268679. doi: 10.1371/journal.pone.0268679 (PMC9119449; doi:10.1371/journal.pone.0268679)
Supplement: S1 Table — (XLS) [file pone.0268679.s001.xls]

#Category	Gene groups			Gene names
Photosynthesis		Predicted gene number	Unique/different gene number
	Subunits_of_photosystem_I	5	5	psaA psaB psaC psaI psaJ
	Subunits_of_photosystem_II	14	14	psbA psbB psbC psbD psbE psbF psbH psbI psbJ psbK psbL psbM psbT psbZ
	Subunits_of_NADH_dehydrogenase	12	11	ndhA ndhB ndhB ndhC ndhD ndhE ndhF ndhG ndhH ndhI ndhJ ndhK
	Subunits_of_cytochrome_b/f_complex	6	6	petA petB petD petG petL petN
	Subunits_of_ATP_synthase	6	6	atpA atpB atpE atpF atpH atpI
	Large_subunit_of_Rubisco	1	1	rbcL
Self-replication
	Large_subunits_of_ribosome	11	9	rpl14 rpl16 rpl2 rpl2 rpl20 rpl22 rpl23 rpl23 rpl32 rpl33 rpl36
	Small_subunits_of_ribosome	14	12	rps11 rps12 rps12 rps14 rps15 rps16 rps18 rps19 rps2 rps3 rps4 rps7 rps7 rps8
	DNA-dependent_RNA_polymerase	4	4	rpoA rpoB rpoC1 rpoC2
	Ribosomal_RNAs	4	4	rrn16 rrn23 rrn4.5 rrn5
	Transfer_RNAs	30	30	trnA-UGC trnC-GCA trnD-GUC trnE-UUC trnF-GAA trnG-GCC trnG-UCC trnH-GUG trnI-CAU trnI-GAU trnK-UUU trnL-CAA trnL-UAA trnL-UAG trnM-CAU trnN-GUU trnP-UGG trnQ-UUG trnR-ACG trnR-UCU trnS-GCU trnS-GGA trnS-UGA trnT-GGU trnT-UGU trnV-GAC trnV-UAC trnW-CCA trnY-GUA trnfM-CAU
Other genes
	Maturase	1	1	matK
	Protease	1	1	clpP
	Envelope_membrane_protein	1	1	cemA
	Acetyl-CoA_carboxylase	1	1	accD
	C-type_cytochrome_synthesis_gene	1	1	ccsA
	Translation_initiation_factor	1	1	infA
Genes of unknown
	Proteins_of_unknown_function	8	5	ycf1 ycf1 ycf15 ycf15 ycf2 ycf2 ycf3 ycf4
		121	113
