# Supplementary material for: Complete chloroplast genome of Ilex dabieshanensis: Genome structure, comparative analyses with three traditional Ilex tea species, and its phylogenetic relationships within the family Aquifoliaceae
Source: PLoS One. 2022 May 19;17(5):e0268679. doi: 10.1371/journal.pone.0268679 (PMC9119449; doi:10.1371/journal.pone.0268679)
Supplement: S2 Table — (XLS) [file pone.0268679.s002.xls]

## Sheet: SSR_Sheet1
ID	SSR nr.	SSR type		SSR	size	start	end	region	Location
DBSDQ	1	p1	1	(T)10	10	148	157	LSC/101	trnH-GUG-psbA
DBSDQ	2	p3	1	(CAG)4	12	1044	1055		psbA-coding
DBSDQ	3	p1	1	(T)9	9	2320	2328		matK-coding,trnK-UUU-intron
DBSDQ	4	p1	1	(A)9	9	3833	3841		trnK-UUU-intron
DBSDQ	5	p1	1	(A)15	15	4496	4510		trnK-UUU-rps16
DBSDQ	6	p1	1	(A)9	9	5656	5664		rps16-intron
DBSDQ	7	p1	1	(T)9	9	5792	5800		rps16-intron
DBSDQ	8	p1	1	(A)12	12	6551	6562		rps16-trnQ-UUG
DBSDQ	9	p1	1	(T)8	8	7945	7952		trnQ-UUG-psbK
DBSDQ	10	p1	1	(A)14	14	8419	8432		psbK-psbI
DBSDQ	11	p1	1	(T)9	9	8756	8764		psbK-psbI
DBSDQ	12	c	2	(T)9gtttcaacgaatcctaaataaaatgatttatctgatttgaaaacaaaaatggttgaacaac(A)9	79	9368	9446		trnS-GCU-trnG-UCC
DBSDQ	13	p1	1	(A)8	8	10104	10111		trnG-UCC-intron
DBSDQ	14	p1	1	(T)9	9	10359	10367		trnG-UCC-intron
DBSDQ	15	p2	1	(TA)8	16	10870	10885		trnR-UCU-atpA
DBSDQ	16	p1	1	(A)12	12	12556	12567		atpA-atpF
DBSDQ	17	p1	1	(T)10	10	13256	13265		atpF-intron
DBSDQ	18	p1	1	(A)11	11	14473	14483		atpH-atpI
DBSDQ	19	p3	1	(AAT)4	12	14589	14600		atpH-atpI
DBSDQ	20	p2	1	(AT)8	16	14848	14863		atpH-atpI
DBSDQ	21	p1	1	(T)8	8	15207	15214		atpH-atpI
DBSDQ	22	p1	1	(A)9	9	15569	15577		atpH-atpI
DBSDQ	23	c	2	(T)11g(A)11	23	17291	17313		rps2-rpoC2
DBSDQ	24	p1	1	(T)11	11	19497	19507		rpoC2-coding
DBSDQ	25	p1	1	(A)8	8	19640	19647		rpoC2-coding
DBSDQ	26	p1	1	(A)8	8	22110	22117		rpoC1-coding
DBSDQ	27	p1	1	(A)8	8	23332	23339		rpoC1-coding
DBSDQ	28	c	2	(C)8(A)9	17	23557	23573		rpoC1-intron
DBSDQ	29	p1	1	(T)10	10	27223	27232		rpoB-coding
DBSDQ	30	c	2	(A)10cttattcaatttctaccattattatgatattacatattcaaatctgcttgaatcccagaaaag(A)12	85	28164	28248		rpoB-trnC-GCA
DBSDQ	31	p1	1	(T)8	8	28728	28735		rpoB-trnC-GCA
DBSDQ	32	p1	1	(T)8	8	29022	29029		rpoB-trnC-GCA
DBSDQ	33	p4	1	(TCTT)3	12	31200	31211		petN-psbM
DBSDQ	34	p1	1	(T)8	8	31457	31464		psbM-trnD-GUC
DBSDQ	35	c	3	(T)10aataatctaattttcttggaagacaaagaaatgtgataaagatgattcccggtataaaagatctaatattccatcaaattcacta(T)8aggctttgttctttcttcgatgggacccctaaaaaaatagaaaaataggaagg(A)10	166	31861	32026		psbM-trnD-GUC
DBSDQ	36	p2	1	(TA)5	10	33296	33305		trnE-UUC-trnT-GGU
DBSDQ	37	p1	1	(A)9	9	33523	33531		trnT-GGU-psbD
DBSDQ	38	p2	1	(TA)5	10	34020	34029		trnT-GGU-psbD
DBSDQ	39	p3	1	(TTC)4	12	37085	37096		psbC-coding
DBSDQ	40	p1	1	(A)10	10	37271	37280		psbC-trnS-UGA
DBSDQ	41	c	2	(A)14ttccaa(C)9	29	37684	37712		trnS-UGA-psbZ
DBSDQ	42	p1	1	(C)8	8	38096	38103		psbZ-trnG-GCC
DBSDQ	43	p1	1	(A)10	10	38217	38226		psbZ-trnG-GCC
DBSDQ	44	p1	1	(A)11	11	38589	38599		trnG-GCC-trnfM-CAU
DBSDQ	45	p1	1	(C)9	9	40530	40538		psaB-coding
DBSDQ	46	p1	1	(A)8	8	44399	44406		psaA-ycf3
DBSDQ	47	p1	1	(A)10	10	46281	46290		ycf3-intron
DBSDQ	48	p1	1	(A)15	15	46531	46545		ycf3-trnS-GGA
DBSDQ	49	p1	1	(A)12	12	48590	48601		trnT-UGU-trnL-UAA
DBSDQ	50	p1	1	(T)8	8	50012	50019		trnF-GAA-ndhJ
DBSDQ	51	c	2	(T)10gcattgggctttttcattaactgatataaatatcagttagtctgccata(T)8	67	53545	53611		trnV-UAC-intron
DBSDQ	52	p1	1	(T)9	9	54456	54464		trnM-CAU-atpE
DBSDQ	53	p1	1	(T)10	10	56417	56426		atpB-coding
DBSDQ	54	p1	1	(T)14	14	56849	56862		atpB-rbcL
DBSDQ	55	p1	1	(T)8	8	58710	58717		rbcL-accD
DBSDQ	56	c	2	(A)8tgcttcatttcataggagcgaacaaatc(T)8	44	59029	59072		rbcL-accD
DBSDQ	57	p1	1	(T)10	10	59177	59186		rbcL-accD
DBSDQ	58	p1	1	(T)9	9	60977	60985		accD-psaI
DBSDQ	59	p1	1	(T)9	9	61734	61742		psaI-ycf4
DBSDQ	60	p1	1	(T)8	8	62317	62324		ycf4-coding
DBSDQ	61	p1	1	(T)8	8	62986	62993		ycf4-cemA
DBSDQ	62	p1	1	(A)8	8	64603	64610		petA-coding
DBSDQ	63	p1	1	(A)14	14	65204	65217		petA-psbJ
DBSDQ	64	p3	1	(AAT)5	15	65587	65601		petA-psbJ
DBSDQ	65	p1	1	(A)10	10	65762	65771		petA-psbJ
DBSDQ	66	p1	1	(A)8	8	66032	66039		petA-psbJ
DBSDQ	67	p1	1	(T)13	13	67312	67324		psbE-petL
DBSDQ	68	p1	1	(A)8	8	67740	67747		psbE-petL
DBSDQ	69	p1	1	(T)9	9	69055	69063		trnP-UGG-psaJ
DBSDQ	70	p1	1	(T)9	9	69193	69201		trnP-UGG-psaJ
DBSDQ	71	p1	1	(T)8	8	69588	69595		psaJ-rpl33
DBSDQ	72	c	2	(T)9ccttcgt(TTC)4	28	69863	69890		psaJ-rpl33
DBSDQ	73	c	2	(A)9gaatcggggaagaagaaatc(T)8	37	70717	70753		rps18-rpl20
DBSDQ	74	c	2	(AAAG)3ataaagaataacaagc(A)8	36	72633	72668		clpP-intron
DBSDQ	75	p1	1	(T)8	8	72866	72873		clpP-intron
DBSDQ	76	p1	1	(T)9	9	73195	73203		clpP-intron
DBSDQ	77	c	2	(A)11ttgcg(A)13	29	73583	73611		clpP-intron
DBSDQ	78	p1	1	(A)11	11	73725	73735		clpP-intron
DBSDQ	79	p1	1	(T)11	11	73944	73954		clpP-intron
DBSDQ	80	p1	1	(A)8	8	80315	80322		petD-rpoA
DBSDQ	81	p1	1	(T)10	10	80560	80569		rpoA-coding
DBSDQ	82	p1	1	(T)10	10	82508	82517		infA-rps8
DBSDQ	83	c	2	(A)13gaaatactgtttgtctaaaaaaagaaacctgcgattg(T)15	65	83561	83625		rpl14-rpl16
DBSDQ	84	p1	1	(A)8	8	84798	84805		rpl16-intron
DBSDQ	85	c	2	(T)8attattgaatcccaatcct(A)8	35	84932	84966		rpl16-intron
DBSDQ	86	p1	1	(T)8	8	86314	86321		rpl22-rps19
DBSDQ	87	c	2	(T)9agtgaacgtgtcacagcttactccta(T)14	49	86589	86637	IRb/7	rps19-rpl2
DBSDQ	88	p1	1	(A)9	9	92028	92036		ycf2-coding
DBSDQ	89	p1	1	(T)11	11	101300	101310		rps7-trnV-GAC
DBSDQ	90	p1	1	(T)9	9	102415	102423		rps7-trnV-GAC
DBSDQ	91	p1	1	(A)9	9	110365	110373		rrn5-trnR-ACG
DBSDQ	92	p4	1	(TTAT)3	12	110772	110783		trnR-ACG-trnN-GUU
DBSDQ	93	p1	1	(T)9	9	113535	113543	SSC/18	ndhF-coding
DBSDQ	94	p1	1	(A)9	9	115718	115726		ndhF-rpl32
DBSDQ	95	p1	1	(A)14	14	117352	117365		ccsA-coding
DBSDQ	96	p1	1	(T)8	8	117684	117691		ccsA-coding
DBSDQ	97	p1	1	(T)9	9	118230	118238		ccsA-ndhD
DBSDQ	98	p1	1	(T)8	8	118894	118901		ndhD-coding
DBSDQ	99	c	2	(T)8cgagcacggattttatcggt(A)8	36	119864	119899		ndhD-psaC
DBSDQ	100	p1	1	(A)9	9	123972	123980		ndhA-intron
DBSDQ	101	p1	1	(A)8	8	125789	125796		ndhH-rps15
DBSDQ	102	p1	1	(T)9	9	125899	125907		rps15-coding
DBSDQ	103	p1	1	(T)8	8	127443	127450		ycf1-coding
DBSDQ	104	p1	1	(T)8	8	128675	128682		ycf1-coding
DBSDQ	105	c	2	(T)9gtcgtttgtaattttttctatttgatttctaattgtgcgtgttctatcagtcagatccttccg(T)8	80	128904	128983		ycf1-coding
DBSDQ	106	p1	1	(T)10	10	129278	129287		ycf1-coding
DBSDQ	107	p1	1	(T)10	10	129390	129399		ycf1-coding
DBSDQ	108	p1	1	(A)8	8	130976	130983		ycf1-coding
DBSDQ	109	p4	1	(ATAA)3	12	133043	133054	IRa/6	trnN-GUU-trnR-ACG
DBSDQ	110	p1	1	(T)9	9	133453	133461		trnR-ACG-rrn5
DBSDQ	111	p1	1	(A)9	9	141403	141411		trnV-GAC-rps7
DBSDQ	112	p1	1	(A)11	11	142516	142526		trnV-GAC-rps7
DBSDQ	113	p1	1	(T)9	9	151790	151798		ycf2-coding
DBSDQ	114	p1	1	(A)14	14	157189	157202		rpl2-trnH-GUG

## Sheet: SSR_Sheet2
	Number of SSRs			Number of SSRs			Number of SSRs			Number of SSRs
Mononucleotides	119		A/T	115		LSC	101		Intergenic regions	82
Dinucleotides	4		C/G	4		SSC	18		Introns	23
Trinucleotides	5		AT/AT	4		IR	13		Coding region	27
Tetranucleotides	4		AAG/CTT	2
			AAT/ATT	2
			AGC/CTG	1
			AAAG/CTTT	2
			AAAT/ATTT	2
