# Supplementary material for: Complete chloroplast genome of Ilex dabieshanensis: Genome structure, comparative analyses with three traditional Ilex tea species, and its phylogenetic relationships within the family Aquifoliaceae
Source: PLoS One. 2022 May 19;17(5):e0268679. doi: 10.1371/journal.pone.0268679 (PMC9119449; doi:10.1371/journal.pone.0268679)
Supplement: S3 Table — (XLSX) [file pone.0268679.s003.xlsx]

## Sheet: Sheet1
ID	Length	Type	Seq_A_id	Repeat_A_start	Repeat_A_end	Seq_B_id	Repeat_B_start	Repeat_B_end	Hamming_Distance	E-value	Repeat_A_seq	Repeat_B_seq
R1	26092	P	DBSDQ	86608	112699	DBSDQ	131127	157218	0	0	TCACAGCTTACTCCTATTTTTTTTTTTTTTGTTTTGTAAATGTAAAGACGAAGAAAGAAATTCTATCGCCTATTTACTACGGCGACGAAGAATCAAATTATCACTATATTTATTCCTTTTTCTACTTCTTCTTCCAAGTGCAGGATAACCCCAAGGGGTTGTGGGTTTTTTTCTACCAATTGGGGCCCTCCCTTCACCACCCCCATGGGGATGGTCTACAGGGTTCATAACTACTCCTCTTACTACAGGACGCTTACCTAGCCAACGCTTAGATCCGGCTCTACCCAAACTTTTCTGGTTCACCCCAACATTCCCCACTTGTCCGACTGTTGCTGAGCAGTTTTTGGATATCAAACGGACCTCCCCAGAAGGTAATTTTAATGTGGCCGATTTCCCCTC…	ATCTTTTATTTTTAATTTCGAATTTTCGTGATTCCTATTCCGATAAGAAGAAACTTGTTCTTGTTTGTTATAGGATGGCTCTGTAAAGTGAAAGTGAAATTCATCCTTTGTTTTTTCCTTTCCATTCACTCGGATCTCTTCCGTTTCATCGATTTTGTCCGGATCCTCCTTTTCTTCCGAAAAAAGGTAAGGAGAAGGATCTTCTTCAGTGGATCCCTCTAATTCCTGTTTAGTCCCCTTCGTTTCGGAAGTTGTTTCTATTTCTACATCTGTTTCTTCCGCACTTTCCCCCCTTTCTTCCGTTTTTGAGGTTTCTTTCAGTTTCTTAGTAAGAATGGGTGACGGTATTCTCCCTAAATAGTAGACACAGGTAATAAATAAGAGAATACTAAAGATCCG…
R2	60	F	DBSDQ	93836	93895	DBSDQ	93854	93913	-3	1.93e-20	CGATATTGATGATAGTGACGATATTGATGATAGTGACGATATTGATGCTAGTGACAATAT	CGATATTGATGATAGTGACGATATTGATGCTAGTGACAATATTGATGCTAGTGACGATAT
R3	60	F	DBSDQ	149913	149972	DBSDQ	149931	149990	-3	1.93e-20	ATATCGTCACTAGCATCAATATTGTCACTAGCATCAATATCGTCACTATCATCAATATCG	ATATTGTCACTAGCATCAATATCGTCACTATCATCAATATCGTCACTATCATCAATATCG
R4	60	P	DBSDQ	93854	93913	DBSDQ	149931	149990	-3	1.93e-20	CGATATTGATGATAGTGACGATATTGATGCTAGTGACAATATTGATGCTAGTGACGATAT	ATATTGTCACTAGCATCAATATCGTCACTATCATCAATATCGTCACTATCATCAATATCG
R5	60	P	DBSDQ	93836	93895	DBSDQ	149913	149972	-3	1.93e-20	CGATATTGATGATAGTGACGATATTGATGATAGTGACGATATTGATGCTAGTGACAATAT	ATATCGTCACTAGCATCAATATTGTCACTAGCATCAATATCGTCACTATCATCAATATCG
R6	48	P	DBSDQ	76706	76753	DBSDQ	76706	76753	0	3.51e-19	AGTTGAAGTAATGAGCCTCCCAATATTGGGAGGCTCATTACTTCAACT	AGTTGAAGTAATGAGCCTCCCAATATTGGGAGGCTCATTACTTCAACT
R7	42	F	DBSDQ	149913	149954	DBSDQ	149949	149990	-3	4.46e-10	ATATCGTCACTAGCATCAATATTGTCACTAGCATCAATATCG	ATATCGTCACTATCATCAATATCGTCACTATCATCAATATCG
R8	42	F	DBSDQ	93836	93877	DBSDQ	93872	93913	-3	4.46e-10	CGATATTGATGATAGTGACGATATTGATGATAGTGACGATAT	CGATATTGATGCTAGTGACAATATTGATGCTAGTGACGATAT
R9	42	P	DBSDQ	93872	93913	DBSDQ	149949	149990	-3	4.46e-10	CGATATTGATGCTAGTGACAATATTGATGCTAGTGACGATAT	ATATCGTCACTATCATCAATATCGTCACTATCATCAATATCG
R10	42	P	DBSDQ	93836	93877	DBSDQ	149913	149954	-3	4.46e-10	CGATATTGATGATAGTGACGATATTGATGATAGTGACGATAT	ATATCGTCACTAGCATCAATATTGTCACTAGCATCAATATCG
R11	41	F	DBSDQ	45613	45653	DBSDQ	122905	122945	-3	1.66e-09	TTCCAGAACCGTACGTGAGATTTTCATCTCATACGGCTCCT	TTACAGAACCGGACATGAGATTTTCATCTCATACGGCTCCT
R12	40	F	DBSDQ	100927	100966	DBSDQ	122906	122945	-2	1.61e-10	TACAGAACCGTACATGAGATTTTCACCTCATACGGCTCCT	TACAGAACCGGACATGAGATTTTCATCTCATACGGCTCCT
R13	40	P	DBSDQ	122906	122945	DBSDQ	142860	142899	-2	1.61e-10	TACAGAACCGGACATGAGATTTTCATCTCATACGGCTCCT	AGGAGCCGTATGAGGTGAAAATCTCATGTACGGTTCTGTA
R14	39	F	DBSDQ	45616	45654	DBSDQ	100929	100967	-2	6.14e-10	CAGAACCGTACGTGAGATTTTCATCTCATACGGCTCCTC	CAGAACCGTACATGAGATTTTCACCTCATACGGCTCCTC
R15	39	P	DBSDQ	45616	45654	DBSDQ	142859	142897	-2	6.14e-10	CAGAACCGTACGTGAGATTTTCATCTCATACGGCTCCTC	GAGGAGCCGTATGAGGTGAAAATCTCATGTACGGTTCTG
R16	37	F	DBSDQ	149936	149972	DBSDQ	149954	149990	-1	1.63e-10	GTCACTAGCATCAATATCGTCACTATCATCAATATCG	GTCACTATCATCAATATCGTCACTATCATCAATATCG
R17	34	F	DBSDQ	109994	110027	DBSDQ	110026	110059	-1	9.61e-09	CATTGTTCCACTCTTTGACAACACGAAAAAACCA	CATTGTTCCACTCTTTGACAACATGAAAAAACCA
R18	34	F	DBSDQ	93848	93881	DBSDQ	93884	93917	-3	1.52e-05	TAGTGACGATATTGATGATAGTGACGATATTGAT	TAGTGACAATATTGATGCTAGTGACGATATCGAT
R19	34	F	DBSDQ	93866	93899	DBSDQ	93884	93917	-3	1.52e-05	TAGTGACGATATTGATGCTAGTGACAATATTGAT	TAGTGACAATATTGATGCTAGTGACGATATCGAT
R20	34	F	DBSDQ	133767	133800	DBSDQ	133799	133832	-1	9.61e-09	TGGTTTTTTCATGTTGTCAAAGAGTGGAACAATG	TGGTTTTTTCGTGTTGTCAAAGAGTGGAACAATG
R21	34	P	DBSDQ	93884	93917	DBSDQ	149945	149978	-3	1.52e-05	TAGTGACAATATTGATGCTAGTGACGATATCGAT	ATCAATATCGTCACTATCATCAATATCGTCACTA
R22	34	P	DBSDQ	93884	93917	DBSDQ	149927	149960	-3	1.52e-05	TAGTGACAATATTGATGCTAGTGACGATATCGAT	ATCAATATTGTCACTAGCATCAATATCGTCACTA
R23	34	P	DBSDQ	93848	93881	DBSDQ	149909	149942	-3	1.52e-05	TAGTGACGATATTGATGATAGTGACGATATTGAT	ATCGATATCGTCACTAGCATCAATATTGTCACTA
R24	34	P	DBSDQ	93866	93899	DBSDQ	149909	149942	-3	1.52e-05	TAGTGACGATATTGATGCTAGTGACAATATTGAT	ATCGATATCGTCACTAGCATCAATATTGTCACTA
R25	34	P	DBSDQ	110026	110059	DBSDQ	133799	133832	-1	9.61e-09	CATTGTTCCACTCTTTGACAACATGAAAAAACCA	TGGTTTTTTCGTGTTGTCAAAGAGTGGAACAATG
R26	34	P	DBSDQ	109994	110027	DBSDQ	133767	133800	-1	9.61e-09	CATTGTTCCACTCTTTGACAACACGAAAAAACCA	TGGTTTTTTCATGTTGTCAAAGAGTGGAACAATG
R27	32	F	DBSDQ	9026	9057	DBSDQ	37421	37452	-3	0.000202	AAACGGAAAGAGAGGGATTCGAACCCTCGGTA	AAAAGGAGAGAGAGGGATTCGAACCCTCGATA
R28	31	F	DBSDQ	100938	100968	DBSDQ	122917	122947	-2	2.52e-05	ACATGAGATTTTCACCTCATACGGCTCCTCG	ACATGAGATTTTCATCTCATACGGCTCCTTG
R29	31	F	DBSDQ	84088	84118	DBSDQ	122906	122936	-3	0.000732	TACAGAACCGGACGTGAGAGTTTCTTCTCAT	TACAGAACCGGACATGAGATTTTCATCTCAT
R30	31	P	DBSDQ	122917	122947	DBSDQ	142858	142888	-2	2.52e-05	ACATGAGATTTTCATCTCATACGGCTCCTTG	CGAGGAGCCGTATGAGGTGAAAATCTCATGT
R31	30	F	DBSDQ	149944	149973	DBSDQ	149962	149991	-1	2.17e-06	CATCAATATCGTCACTATCATCAATATCGT	CATCAATATCGTCACTATCATCAATATCGA
R32	30	F	DBSDQ	149926	149955	DBSDQ	149962	149991	-3	0.00264	CATCAATATTGTCACTAGCATCAATATCGT	CATCAATATCGTCACTATCATCAATATCGA
R33	30	F	DBSDQ	152352	152381	DBSDQ	152394	152423	-3	0.00264	AAAAAAGGAAGTGAGTTAGACAAAAAGAAA	AAAAAAAGAAGTGACTTGGACAAAAAGAAA
R34	30	F	DBSDQ	52558	52587	DBSDQ	52585	52614	-3	0.00264	TCTCTAAAGAAAAGAAATTCTAAATAGAAT	AATCTAAAGAAAAGAAATGCTAAATAGAAT
R35	30	F	DBSDQ	45625	45654	DBSDQ	122917	122946	-2	9.44e-05	ACGTGAGATTTTCATCTCATACGGCTCCTC	ACATGAGATTTTCATCTCATACGGCTCCTT
R36	30	F	DBSDQ	45628	45657	DBSDQ	100941	100970	-3	0.00264	TGAGATTTTCATCTCATACGGCTCCTCTCT	TGAGATTTTCACCTCATACGGCTCCTCGTT
R37	30	F	DBSDQ	40628	40657	DBSDQ	42852	42881	-3	0.00264	TGCAATAGCTAAATGATGATGAGCAATATC	TGCAATAGCTAAATGATGGTGTGCTATATC
R38	30	F	DBSDQ	91403	91432	DBSDQ	91445	91474	-3	0.00264	TTTCTTTTTGTCCAAGTCACTTCTTTTTTT	TTTCTTTTTGTCTAACTCACTTCCTTTTTT
R39	30	P	DBSDQ	91445	91474	DBSDQ	152394	152423	-3	0.00264	TTTCTTTTTGTCTAACTCACTTCCTTTTTT	AAAAAAAGAAGTGACTTGGACAAAAAGAAA
R40	30	P	DBSDQ	91403	91432	DBSDQ	152352	152381	-3	0.00264	TTTCTTTTTGTCCAAGTCACTTCTTTTTTT	AAAAAAGGAAGTGAGTTAGACAAAAAGAAA
R41	30	P	DBSDQ	45628	45657	DBSDQ	142856	142885	-3	0.00264	TGAGATTTTCATCTCATACGGCTCCTCTCT	AACGAGGAGCCGTATGAGGTGAAAATCTCA
R42	30	P	DBSDQ	9028	9057	DBSDQ	47035	47064	0	2.41e-08	ACGGAAAGAGAGGGATTCGAACCCTCGGTA	TACCGAGGGTTCGAATCCCTCTCTTTCCGT
R43	30	P	DBSDQ	37423	37452	DBSDQ	47035	47064	-3	0.00264	AAGGAGAGAGAGGGATTCGAACCCTCGATA	TACCGAGGGTTCGAATCCCTCTCTTTCCGT

## Sheet: Sheet2
ID	Length	Type				Number of Long Repeats		ID	Length	Type			ID	Length	Type
R1	26092	P			Palindromic	20		R1	26092	P			R2	60	F
R2	60	F			Forward	23		R4	60	P			R3	60	F
R3	60	F			Reverse	0		R5	60	P			R7	42	F
R4	60	P			Complement	0		R6	48	P			R8	42	F
R5	60	P						R9	42	P			R11	41	F
R6	48	P				Number of Palindromic Repeats		R10	42	P			R12	40	F
R7	42	F			30-40	14		R13	40	P			R14	39	F
R8	42	F			40-60	5		R15	39	P			R16	37	F
R9	42	P			＞60	1		R21	34	P			R17	34	F
R10	42	P						R22	34	P			R18	34	F
R11	41	F						R23	34	P			R19	34	F
R12	40	F				Number of Forward Repeats		R24	34	P			R20	34	F
R13	40	P			30-40	18		R25	34	P			R27	32	F
R14	39	F			40-60	5		R26	34	P			R28	31	F
R15	39	P			＞60	0		R30	31	P			R29	31	F
R16	37	F						R39	30	P			R31	30	F
R17	34	F						R40	30	P			R32	30	F
R18	34	F						R41	30	P			R33	30	F
R19	34	F						R42	30	P			R34	30	F
R20	34	F						R43	30	P			R35	30	F
R21	34	P											R36	30	F
R22	34	P											R37	30	F
R23	34	P											R38	30	F
R24	34	P
R25	34	P
R26	34	P
R27	32	F
R28	31	F
R29	31	F
R30	31	P
R31	30	F
R32	30	F
R33	30	F
R34	30	F
R35	30	F
R36	30	F
R37	30	F
R38	30	F
R39	30	P
R40	30	P
R41	30	P
R42	30	P
R43	30	P
